# Supplementary material for: The Bartonella autotransporter BafA activates the host VEGF pathway to drive angiogenesis
Source: Nat Commun. 2020 Jul 16;11:3571. doi: 10.1038/s41467-020-17391-2 (PMC7366657; doi:10.1038/s41467-020-17391-2)
Supplement: Supplementary file 4 — Source Data [file 41467_2020_17391_MOESM4_ESM.xlsx]

## Sheet: Fig. 1a
	Relative cell number (%)
	No infection	Bh-infection
	84.7389	118.688
	91.9714	133.531
	107.462	145.999
	104.547	146.809
	100.931	139.252
	106.167	145.028
	102.388	159.115
	101.795	150.911

## Sheet: Fig. 1c
Relative cell number (%)
Bh -	WT			623-125			804-29
	MOI =3	MOI = 30	MOI = 300	MOI =3	MOI = 30	MOI = 300	MOI =3	MOI = 30	MOI = 300
80.6899	129.575	154.649	237.358	109.802	115.524	105.511	88.4308	104.67	115.86
105.511	139.335	163.315	223.054	92.2171	90.0294	114.682	97.0972	100.463	132.941
98.8641	132.099	155.069	201.262	99.369	108.456	105.511	95.8351	129.323	110.728
98.8641	141.439	186.201	237.947	125.368	120.572	123.755	93.395	115.944	125.032
119.899	140.177	185.78	190.24	115.355	117.543	98.6117	142.953	113.504	128.818
101.977	129.659	202.777	204.628	104.417	114.935	96.9289	111.485	106.353	130.921
94.8254	138.326	174.674	190.913	79.3437	97.602	105.175	99.0324	111.401	123.685
99.369	142.196	171.561	179.554	93.7316	109.129	109.802	106.521	113.084	117.964

## Sheet: Fig. 1e
Relative cell number (%)
Bh - Vector -	WT Vector -	623-125
		Vector -	pBBR	pBAF
88.1593	140.205	115.582	101.967	130.163
111.237	158.648	76.379	97.9119	167.435
101.195	169.559	113.458	103.416	171.298
90.0905	193.506	105.926	95.2082	145.999
92.2148	172.167	100.229	112.203	180.857
107.858	170.428	94.822	106.023	168.787
125.818	168.401	135.667	118.672	162.317
83.4279	201.811	125.721	89.1249	164.056

## Sheet: Fig. 1g
Relative cell number (%)
Bh - Vector -	WT Vector -	623-125
		Vector -	pBBR	pBAF
105.54	217.992	128.799	126.714	141.635
102.139	198.903	108.064	124.849	160.614
85.5732	179.923	102.249	111.465	172.463
106.747	238.618	131.212	140.976	173.231
82.5457	258.601	134.72	156.774	202.647
128.544	229.994	119.219	145.684	221.172
81.4115	258.349	130.057	117.202	228.986
107.498	253.812	138.248	147.322	234.531

## Sheet: Fig. 2a
Differentially expressed genes
WT				623-125				623-125/pBAF
Feture ID	Fold change	FDR p-value		Feture ID	Fold change	FDR p-value		Feture ID	Fold change	FDR p-value
CSF2	44.34	0.00683		SELE	7.28	0.01		SELE	77.01	8.12e-22
CSF3	22.87	0.02		CXCL8	6.7	4.72e-05		VCAM1	20.4	5.85e-11
SELE	18.29	5.94e-10		CXCL2	5.63	0.000705		CXCL8	15.91	2.31e-35
CXCL8	12.41	3.2e-08		LAMC2	5.15	0.02		CCL2	10.89	4.55e-68
CXCL2	11.25	8.84e-07		VCAM1	4.95	2.05e-05		MMP10	8.25	1.51e-12
LTB	8.31	0.00677		C2CD4B	2.96	0.00442		ICAM1	8.07	2.09e-20
CXCL3	7.51	0.04		NFKBIA	2.53	0.000191		CXCL2	7.02	0.03
EGR1	6.77	1.54e-10		PTGS2	2.45	1.91e-10		CXCL1	5.74	7.9e-22
LAMC2	6.33	0.000812		SQSTM1	1.72	4.31e-05		CTHRC1	5.24	0.04
VCAM1	5.95	5.74e-10		FTH1	1.51	1.06e-26		EGR1	5.12	0.00287
ICOSLG_1	5.93	0.04		MGARP	-2.25	0.05		C2CD4B	4.73	0.0068
FABP5	5.85	0.000513						SLC7A2	4.64	7.41e-09
IL1A	5.23	7.5e-05						F2RL1	4.39	4.07e-09
SOD2	4.99	0.02						IL32	4.26	2.9e-17
ICAM1	4.9	0.03						AKAP12	4.14	1.76e-27
PLA2G4C	4.53	0.000659						ESM1	4.02	7.9e-22
C2CD4B	4.49	2.25e-08						ATP1B1	3.85	0.000506
CTHRC1	4.14	0.00806						NFKBIA	3.34	0.000563
MMP10	4.1	0.00677						PTGS2	3.23	2.68e-19
CXCR4	3.83	0.00734						PDGFB	2.72	1.49e-06
CTSK	3.78	0.00813						TNFSF4	2.71	0.00798
IL6	3.77	0.01						APLN	2.49	8.81e-15
NFKBIZ	3.76	0.00104						SERPINE1	2.46	1.68e-96
RND1	3.66	0.007						ITGAV	2.1	1.58e-06
SLC7A2	3.64	0.05						TFPI2	2.07	0.03
PTGS2	3.2	9.32e-20						MCAM	1.95	2.05e-08
JAG1	3.18	0.000273						PXDN	1.92	0.01
TFPI2	2.97	3.02e-08						ANKRD1	1.89	5.78e-11
NFKBIA	2.84	1.23e-06						COL4A1	1.88	3.54e-10
SLC12A2	2.81	0.02						MT2A	1.85	4.28e-06
CSF1	2.68	0.05						COL4A2	1.59	0.000512
FERMT3	2.65	0.02						MMP1	1.56	8.26e-55
ATP1B1	2.49	0.000659						CYR61	1.5	5.22e-06
TNIP1	2.36	0.03						CLEC14A	-1.57	0.0068
NCOA7	2.29	0.00975						IGFBP4	-1.61	1.33e-05
CD55	2.2	0.00208						SDPR	-1.64	0.00572
ESM1	2.1	0.02						KCTD12	-1.69	5.23e-08
MAFF	2.07	0.00288						ALDH1A1	-1.7	1.48e-05
ACKR3	1.67	0.01						EGFL7	-1.7	0.03
MMP1	1.63	0.00683						TGM2	-1.74	3.14e-06
CLU	-1.78	0.000823						CLU	-1.82	0.02
PROCR	-1.87	0.00142						RNASE1	-1.9	0.02
ADGRG6	-2.13	0.00672						HMGN2	-1.91	0.01
SULF1	-2.17	0.00272						PROCR	-1.93	1.72e-07
BMP4	-2.29	7.5e-05						NOS3	-2.76	0.01
SOX18	-2.71	0.00414						KLF2	-3.08	0.01
MGARP	-3.04	6e-05						SOX18	-3.54	7.12e-06
MGP	-3.64	0.01

## Sheet: Fig. 2b-d
b. GO categories (WT)
GO term	P-value	Enrichment score [-log10(P-value)]
Inflammatory response	4.40269e-09	8.35628
Leukocyte cell-cell adhesion	5.97671e-07	6.22354
Positive regulation of nitric oxide biosynthetic process	5.6244e-06	5.24992
Chemokine-mediated signaling pathway	4.18709e-05	4.37809
Response to lipopolysaccharide	8.2911e-05	4.08139
Immune response	0.000136231	3.86572
Cellular response to lipopolysaccharide	0.000255142	3.59322
Positive regulation of transcription from RNA polymerase II promoter	0.000262547	3.58079
Leukocyte migration	0.000341858	3.46615
Angiogenesis	0.000347485	3.45906
d. GO categories (623-125)
GO term	P-value	Enrichment score [-log10(P-value)]
Response to lipopolysaccharide	0.000104372	3.98142
Inflammatory response	0.00121646	2.9149
Response to molecule of bacterial origin	0.00534822	2.27179
Leukocyte tethering or rolling	0.00771693	2.11256
Regulation of mitochondrion organization	0.00771693	2.11256
Positive regulation of neutrophil chemotaxis	0.013028	1.88512
Leukocyte cell-cell adhesion	0.0147926	1.82995
Response to tumor necrosis factor	0.0147926	1.82995
Negative regulation of cell proliferation	0.0220252	1.65708
Immune response	0.0247005	1.60729
e. GO categories (623-125/pBAF)
GO term	P-value	Enrichment score [-log10(P-value)]
Angiogenesis	1.82293e-10	9.73923
Extracellular matrix organization	3.05204e-08	7.51541
Leukocyte migration	6.35998e-07	6.19654
Cell adhesion	1.94454e-06	5.71118
Cellular response to tumor necrosis factor	8.6904e-06	5.06096
Cellular response to lipopolysaccharide	9.91031e-06	5.00391
Cell chemotaxis	2.2526e-05	4.64732
Cellular response to interleukin-1	3.19694e-05	4.49527
Inflammatory response	4.51434e-05	4.34541
Immune response	8.74952e-05	4.05802

## Sheet: Fig. 2e
Z-cores and source data for generating of Heatmap of all DEGs
					RPKM and Fold cange
Z-score					Gene	B. henselae (-)			WT				623-125				623-125/pBAF
Gene	Z-score					RPKM			RPKM			Fold Change	RPKM			Fold Change	RPKM			Fold Change
	WT	623-125	623-125/pBAF			Replicate 1	Replicate 2	Replicate 3	Replicate 1	Replicate 2	Replicate 3		Replicate 1	Replicate 2	Replicate 3		Replicate 1	Replicate 2	Replicate 3
ACKR3	-0.368908	-0.454697	-0.302093		ACKR3	50.9595	53.0664	45.1424	76.9891	83.2117	81.4939	1.66637	71.2717	72.7094	83.6623	1.55051	86.4619	90.3606	86.097	1.76257
ADGRG6	-1.24743	-1.15434	-1.17073		ADGRG6	58.3365	58.4563	77.6021	21.7567	24.2595	42.551	-2.12803	30.2547	30.2008	55.938	-1.6412	39.4258	36.8012	36.9256	-1.71799
AKAP12	0.130103	-0.195143	0.714354		AKAP12	87.8114	85.1466	33.3442	199.808	191.611	118.313	2.53408	157.023	154.499	80.9151	1.92825	276.304	289.619	288.101	4.13968
ALDH1A1	-1.2469	-1.19494	-1.16697		ALDH1A1	124.516	120.927	212.221	41.0331	46.3507	122.465	-2.12487	46.7571	49.8677	149.046	-1.83809	91.3517	88.8961	88.9573	-1.70006
ANKRD1	-0.888157	-0.899586	-0.219383		ANKRD1	581.514	577.411	238.972	521.099	546.957	402.615	1.0773	548.018	539.617	386.403	1.06701	948.177	864.692	828.297	1.88939
APLN	-0.645077	-0.890797	0.108142		APLN	372.047	363.049	96.4013	437.58	436.847	197.039	1.32135	365.257	350.646	167.231	1.07492	644.853	706.646	717.064	2.48776
ATP1B1	0.109039	-0.275484	0.629507		ATP1B1	20.6228	19.7025	11.1846	44.3201	42.6252	38.167	2.48963	35.4131	35.2637	20.863	1.80241	66.2876	62.7097	69.5678	3.85489
BMP4	-1.27319	-1.18385	-1.10779		BMP4	98.5897	96.3339	69.4371	32.3793	36.4322	43.6067	-2.28661	42.0681	44.8703	59.2194	-1.78208	60.8535	61.8195	60.7461	-1.44129
C2CD4B	0.811392	0.313566	0.871831		C2CD4B	10.6382	10.8027	6.4728	44.1617	48.9895	29.7543	4.49126	28.4847	28.243	25.12	2.95632	41.3647	45.4755	45.0566	4.72516
CCL2	0.617333	0.396435	1.86608		CCL2	268.065	272.469	47.9116	861.766	854.318	481.418	3.81567	708.842	684.004	458.234	3.16944	2055.95	2213.11	2140.75	10.8928
CD55	-0.0393731	-0.534842	-0.0246312		CD55	24.0376	23.5262	19.9079	52.9004	51.1865	40.2911	2.19782	34.7552	34.92	26.6183	1.44956	49.3084	51.4124	49.4172	2.2252
CLEC14A	-1.10758	-1.07788	-1.1378		CLEC14A	144.829	139.907	182.755	91.3258	102.516	121.108	-1.44044	104.352	102.922	139.195	-1.32587	97.7099	99.9504	100.64	-1.56718
CLU	-1.18392	-1.11777	-1.19211		CLU	85.1075	94.9606	91.8194	42.7401	53.7452	51.5071	-1.78241	52.7178	57.6275	69.9228	-1.48199	49.7517	51.8037	47.5353	-1.82364
COL4A1	-0.323618	-0.485502	-0.227691		COL4A1	361.953	343.946	152.323	583.788	594.64	265.954	1.73099	509.32	525.322	242.47	1.5109	522.439	551.895	535.899	1.87624
COL4A2	-0.401494	-0.553468	0.170543		COL4A2	333.609	310.051	146.251	506.744	519.587	217.971	1.62137	440.383	457.798	211.656	1.42705	658.524	723.745	688.595	2.62164
CSF1	0.195265	-0.0274143	1.14415		CSF1	11.0812	10.8636	6.05674	28.7675	28.8411	15.731	2.67665	22.8756	24.2608	14.4097	2.22001	56.652	40.6248	69.0443	5.93971
CSF2	3.53716	2.39751	-0.00172548		CSF2	0.506681	0.468268	0	29.0998	27.5237	0.669686	44.3385	12.0424	10.0055	0.0913037	17.0222	0.725093	0.836888	0.649627	2.26843
CSF3	2.749	1.78591	0.994585		CSF3	1.39206	1.31617	0.264589	35.7504	36.7892	0.78005	22.869	17.2417	15.2776	0.404595	10.1833	4.92261	5.37356	5.27668	5.23841
CTHRC1	0.715003	0.59221	0.503949		CTHRC1	15.7589	14.881	4.43187	59.5395	59.3304	23.1895	4.14193	56.5421	54.06	19.1171	3.73599	40.3285	41.7082	39.6278	3.46902
CTSK	0.607711	0.442073	1.10368		CTSK	5.36221	5.37069	3.09206	18.5535	20.9016	12.3691	3.78496	17.9373	17.7555	9.90067	3.29331	25.4115	27.4894	26.4702	5.74115
CXCL1	1.2535	0.694282	1.34285		CXCL1	87.3052	88.9835	16.83	565.694	551.876	106.141	6.51115	355.723	327.185	93.4516	4.07046	458.455	453.238	443.744	7.01867
CXCL2	1.9045	1.0809	1.36628		CXCL2	5.63246	6.03682	3.02831	74.4608	70.1664	18.572	11.2501	37.0221	33.2645	12.5269	5.63234	34.1451	35.8335	35.2287	7.15814
CXCL3	1.42261	0.86295	2.31716		CXCL3	1.31407	1.55401	0.31765	11.246	11.5982	2.74837	7.50504	7.02182	7.07403	1.95912	4.69004	17.6394	16.7903	16.2591	15.9112
CXCL8	2.02122	1.28669	0.750493		CXCL8	61.4511	60.6803	15.8256	722.152	680.925	266.104	12.409	391.774	345.939	176.038	6.69523	183.873	209.676	195.15	4.26727
CXCR4	0.621247	0.247436	-0.491489		CXCR4	5.05395	4.80543	3.32783	17.7543	18.4761	13.8295	3.82824	14.4145	13.179	9.32125	2.79657	6.46895	6.78513	6.57049	1.50332
CYR61	-0.765082	-0.868552	-1.16793		CYR61	441.974	435.949	261.178	447.105	481.22	398.249	1.19464	412.384	424.928	394.608	1.09519	237.503	215.638	215.091	-1.70465
EGFL7	-1.07459	-1.0757	0.96733		EGFL7	75.7043	74.2065	112.968	62.4117	62.8792	68.553	-1.31374	63.2879	58.5222	73.8966	-1.31781	430.532	482.709	432.658	5.11985
EGR1	1.29914	0.021227	0.6806		EGR1	4.74145	4.90732	5.80275	37.5729	40.791	25.1333	6.76564	11.408	12.4894	11.7127	2.3126	21.1149	20.3147	20.7465	4.02394
ESM1	-0.0911977	-0.417977	0.784704		ESM1	114.375	113.098	58.8914	190.81	188.86	209.364	2.10419	162.66	152.318	137.286	1.59908	413.465	429.811	414.343	4.39169
F2RL1	0.0751984	-0.0473216	0.336146		F2RL1	64.9684	64.3489	16.7069	134.208	137.569	73.4082	2.41986	126.227	120.837	68.358	2.18319	152.962	135.831	151.168	3.01293
FABP5	1.12661	0.570191	-0.304562		FABP5	4.17573	3.62469	2.99774	28.9598	23.8362	10.132	5.85281	17.3792	16.8499	5.63916	3.66752	5.87204	6.70848	6.41255	1.75892
FERMT3	0.184262	-0.0713056	-0.870179		FERMT3	22.5244	22.7432	17.9703	66.848	65.523	30.4753	2.65203	52.1373	51.9616	29.108	2.13965	21.7672	24.0328	23.3632	1.0937
FTH1	-0.700305	-0.483629	-1.20851		FTH1	951.949	952.192	1073.23	1202.38	1318.32	1119.33	1.26145	1461.92	1499.32	1464.32	1.51328	516.934	530.431	512.249	-1.90904
HMGN2	-1.168	-1.13173	1.50882		HMGN2	53.2518	58.0813	85.373	28.1702	33.5378	50.1295	-1.70499	32.4596	34.8614	57.9946	-1.54085	506.836	551.73	528.591	8.06867
ICAM1	0.916092	0.704529	0.736265		ICAM1	52.4069	49.8908	10.1966	228.709	228.684	81.1632	4.90415	188.336	189.041	79.6989	4.10565	145.985	157.945	170.411	4.21657
ICOSLG_1	1.14282	0.748653	-1.14788		ICOSLG_1	2.9993	3.2071	0.734891	18.9919	18.6784	3.96981	5.93306	13.5074	13.7596	2.97527	4.26068	1.36437	1.47103	1.47087	-1.6119
IGFBP4	-1.09447	-1.09335	1.67458		IGFBP4	171.058	170.336	262.207	120.203	135.716	165.283	-1.38871	111.786	115.624	201.295	-1.38434	1947.42	1926.21	1724.27	9.27417
IL1A	0.993126	0.644963	0.74966		IL1A	4.22413	5.00689	1.43805	22.2338	19.1975	14.321	5.232	16.1087	15.3018	10.6228	3.90527	14.4929	15.8199	15.1833	4.26429
IL32	0.129628	0.0605538	0.182462		IL32	81.586	79.7329	21.2087	173.06	183.183	95.3993	2.53307	170.359	166.476	94.8526	2.39027	155.888	166.23	161.219	2.64802
IL6	0.603872	-0.173022	-1.04927		IL6	4.57733	4.51657	4.14493	18.1428	18.6292	12.7367	3.77277	8.47364	7.76101	9.68962	1.96442	3.60839	3.38702	3.81956	-1.22412
ITGAV	-0.342607	-0.388352	-0.0915834		ITGAV	114.392	114.241	71.8992	178.033	178.641	141.579	1.70359	172.726	168.787	144.101	1.63937	219.826	209.196	203.15	2.10351
JAG1	0.402041	-0.0360328	0.0232985		JAG1	11.3281	11.9001	9.77833	41.3547	38.0108	23.3357	3.18441	27.414	26.9092	17.6062	2.20399	25.0707	25.7062	25.6868	2.31662
KCTD12	-1.12942	-1.08965	-1.16412		KCTD12	113.09	114.778	298.497	74.256	81.8842	176.709	-1.53097	85.5383	88.1006	202.715	-1.37015	108.046	100.512	103.525	-1.68662
KLF2	-1.23013	-1.21171	-1.37974		KLF2	9.71948	8.15267	34.7155	5.81781	6.70724	12.2937	-2.02773	6.15196	5.40678	14.9374	-1.92616	5.23807	6.06171	5.78309	-3.07838
LAMC2	1.21994	0.975207	1.00344		LAMC2	4.20134	4.10359	1.32266	26.5127	26.1325	8.27945	6.33015	22.0954	20.994	7.12191	5.15383	16.1112	17.5542	17.1445	5.27753
LTB	1.54418	1.03033	1.35676		LTB	3.23098	2.55516	0.408174	25.9635	21.9653	4.46355	8.31199	16.3249	15.1549	2.92573	5.39809	15.7468	14.5836	13.6566	7.10117
MAFF	-0.11193	-0.351239	-0.147765		MAFF	40.0248	39.5602	28.8465	78.3785	80.6817	58.9917	2.06786	64.3412	61.5367	54.6825	1.69128	68.392	73.9282	75.2522	2.00654
MCAM	-0.323177	-0.474073	-0.182523		MCAM	199.315	202.883	113.13	320.782	335.763	211.552	1.73163	292.222	296.671	185.25	1.52547	321.628	340.966	341.68	1.9488
MGARP	-1.37504	-1.26671	-1.28316		MGARP	34.4707	35.4648	43.1073	7.47049	8.85848	19.568	-3.03829	11.8765	11.4733	25.9465	-2.24568	16.0929	16.4124	15.5741	-2.35116
MGP	-1.43962	-1.34528	-1.26529		MGP	13.5142	16.1192	20.6999	2.09472	3.09757	7.97426	-3.63823	2.44345	3.13011	11.8852	-2.79621	7.72271	8.07192	6.70811	-2.23676
MMP1	-0.392463	-0.600526	-0.446195		MMP1	712.932	703.087	989.655	1162.69	1171.79	1477.5	1.63372	1097.38	982.356	1156.48	1.37174	1236.78	1233.37	1286.59	1.56162
MMP10	0.7033	0.497099	1.53589		MMP10	31.8972	32.0133	6.61564	108.514	112.604	62.0365	4.10141	105.496	94.8821	40.4037	3.44911	186.985	203.424	191.734	8.25429
MT2A	-0.132933	-0.473555	-0.245045		MT2A	233.261	217.963	104.786	438.586	456.245	203.097	2.0317	325.471	317.535	193.801	1.52614	322.941	356.326	348.847	1.84909
NCOA7	0.0112022	-0.329958	-0.158029		NCOA7	14.0472	13.8164	17.1129	33.9394	33.6032	33.0685	2.2932	24.8661	25.0649	26.4527	1.72179	30.1692	29.7977	29.5056	1.98932
NFKBIA	0.265274	0.126685	0.457643		NFKBIA	19.4926	17.9039	15.0828	47.8551	49.3924	48.1163	2.83879	41.0214	38.692	51.2652	2.52681	57.6061	58.0447	59.4551	3.33667
NFKBIZ	0.601076	0.041521	0.18445		NFKBIZ	5.37127	5.29411	6.50884	24.4459	23.4758	15.8251	3.76392	14.6154	14.676	10.9148	2.35236	16.3638	15.1782	14.0117	2.65245
NOS3	-1.29099	-1.23304	-1.34073		NOS3	14.9375	14.7071	41.2839	5.82808	6.00202	16.5242	-2.40308	6.04818	6.85585	20.9303	-2.04425	8.36075	8.66965	8.66023	-2.76087
PDGFB	-0.132058	-0.461391	0.215268		PDGFB	106.283	98.3993	35.7858	190.089	194.111	92.1379	2.03319	142.548	147.01	76.4032	1.54181	212.884	221.245	220.427	2.72201
PLA2G4C	0.821273	0.544044	1.95436		PLA2G4C	7.09268	7.4277	1.14286	27.8044	27.9724	14.3513	4.52869	22.8157	23.2545	10.0944	3.58785	59.1731	64.7237	59.8521	11.7312
PROCR	-1.2005	-1.14509	-1.21295		PROCR	139.125	144.642	186.587	65.8287	75.3432	103.387	-1.86684	79.159	77.2378	132.944	-1.5994	76.8173	81.8376	84.6934	-1.93284
PTGS2	0.406882	0.092224	0.418292		PTGS2	38.2042	36.415	35.6216	116.925	117.131	108.958	3.19738	92.766	88.2861	85.4731	2.45471	120.736	118.116	117.025	3.22817
PXDN	-0.14712	-0.284348	-0.199224		PXDN	86.5719	83.9181	49.7239	168.874	172.548	87.9229	2.00763	152.169	154.898	80.3968	1.78904	135.862	142.823	144.49	1.92165
RNASE1	-1.2086	-1.10073	-1.20725		RNASE1	55.6864	56.5445	83.6489	24.6631	31.553	43.1703	-1.90952	33.5986	35.0286	67.6573	-1.41316	34.6759	34.3857	33.9077	-1.90231
RND1	0.569354	-0.149352	0.500815		RND1	4.71079	3.91397	5.19459	16.4619	16.6897	17.012	3.66494	8.27363	7.94004	11.3824	2.00387	16.3906	15.8764	15.5465	3.4599
SDPR	-1.15949	-1.07978	-1.15349		SDPR	97.8834	100.769	154.066	53.7968	62.1403	89.5038	-1.66497	70.0012	73.0715	116.83	-1.33293	73.062	71.794	70.5685	-1.63732
SELE	2.48331	1.38681	4.19441		SELE	11.4366	11.069	0.794287	189.869	167.231	62.8527	18.2943	79.233	71.1157	18.8612	7.28267	608.427	595.174	590.765	77.0119
SERPINE1	-0.31036	-0.391777	0.0927638		SERPINE1	3244.01	3107.24	1191.85	4976.34	5018.43	2877.79	1.75037	4575.07	4472.02	3146.43	1.63466	5969.42	6338.51	6216.63	2.45583
SLC12A2	0.254387	-0.0431495	0.521186		SLC12A2	15.081	15.5783	6.72728	40.6382	40.2564	21.8095	2.81294	32.5471	32.7143	15.6461	2.19086	44.1518	43.7207	43.7137	3.51961
SLC7A2	0.560316	0.437922	0.850413		SLC7A2	51.1973	50.8319	14.6581	171.608	169.103	73.1678	3.63722	153.881	152.794	71.7424	3.28185	187.322	187.597	166.616	4.64091
SOD2	0.936831	0.42469	0.275732		SOD2	7.23976	7.39716	3.51061	39.4418	40.2084	9.27416	4.99034	25.6539	25.2236	7.69088	3.24557	17.392	17.2981	17.2815	2.86384
SOX18	-1.33443	-1.26073	-1.42991		SOX18	30.6048	28.1027	52.8775	10.874	13.5988	15.1472	-2.71281	12.114	13.1841	24.0934	-2.2085	9.91246	10.6915	10.9079	-3.54105
SQSTM1	-0.459125	-0.328189	-0.447714		SQSTM1	87.6646	85.7486	74.246	127.505	135.779	108.339	1.54475	145.325	143.493	131.264	1.72435	123.98	132.659	129.616	1.55963
SULF1	-1.25384	-1.1791	-1.19072		SULF1	52.7573	51.5466	42.832	22.1752	24.1741	19.4274	-2.16647	24.973	27.7883	29.3567	-1.75861	27.3214	27.7607	25.9145	-1.81657
TFPI2	0.320139	-0.319327	-0.11321		TFPI2	26.7848	25.9873	35.3212	94.9451	93.5015	65.7496	2.97268	56.2014	54.7326	39.5572	1.73724	60.7035	59.3747	61.8906	2.06564
TGM2	-1.14814	-1.1184	-1.17547		TGM2	153.203	154.697	215.342	86.7147	97.3616	130.693	-1.61306	91.1993	98.7091	156.637	-1.48457	97.1336	103.11	100.317	-1.74089
TNFSF4	-0.45053	-0.590097	0.211272		TNFSF4	34.2604	33.8758	19.8876	43.4921	41.5353	48.361	1.55594	39.3404	40.2253	40.4122	1.38381	82.1789	78.0192	78.6003	2.71289
TNIP1	0.0466486	-0.104194	-0.124852		TNIP1	28.6308	28.4954	18.1837	66.8656	68.6706	37.4834	2.36251	57.6839	57.33	39.4321	2.08134	50.5754	51.428	52.0459	2.04554
VCAM1	1.14595	0.928137	2.61276		VCAM1	13.5663	13.5055	2.02047	62.3075	64.5879	43.1089	5.9487	53.1917	57.6902	32.3827	4.95403	202.583	209.138	181.641	20.3959

## Sheet: Fig. 2f
Z-cores for generating of Heatmap of angiogenesis-related DEGs
Gene	Z-score
	WT	623-125	623-125/pBAF
ACKR3	-0.235605	-0.331245	-0.161115
CCL2	0.863901	0.617635	2.25606
COL4A2	-0.271933	-0.44136	-0.30155
CXCL8	2.42902	1.61013	2.75895
EGFL7	-1.02233	-1.02356	-1.12639
ESM1	0.0739997	-0.290309	0.934435
ITGAV	-0.206283	-0.257282	0.0735698
JAG1	0.623885	0.1355	0.201645
MCAM	-0.184621	-0.352847	-0.0278136
NOS3	-1.26358	-1.19897	-1.31903
PTGS2	0.629281	0.278486	0.642002
SERPINE1	-0.170333	-0.2611	0.279088
SOX18	-1.31202	-1.22985	-1.41846

## Sheet: Fig. 3b
Relative cell number (%)
Vehicle	VEGF			BafA-PD
	1 ng/mL	10 ng/mL	100 ng/mL	1 ng/mL	10 ng/mL	100 ng/mL
86.9955	94.0672	143.402	191.303	94.3674	115.482	182.897
96.7691	95.0679	146.772	199.676	88.1963	131.694	175.325
92.466	99.0374	154.177	197.341	94.6343	122.321	162.816
94.1673	104.108	160.915	194.205	94.9678	129.926	188.768
105.776	105.809	153.676	213.519	102.607	132.928	190.703
112.314	111.813	154.477	205.213	109.211	139.333	182.13
111.513	109.278	155.378	205.247	101.206	136.964	200.076

## Sheet: Fig. 3c
Relative cell number (%)
Vehicle	BafA-PD			Bh-infection
	PBS	Anti-BafA	IgG	PBS	Anti-BafA	IgG
93.3921	173.862	118.59	189.104	156.097	124.163	130.143
95.1248	173.95	102.173	159.09	151.736	126.405	152.235
103.201	184.816	96.2408	153.51	165.481	127.319	145.549
104.435	167.783	119.266	171.982	160.125	123.914	171.378
100.999	176.535	101.703	180.088	169.219	136.538	174.493
106.843	174.508	118.502	178.326	167.641	128.108	175.032
100.235	186.96	112.511	174.068	164.775	127.734	163.945
95.7709	187.724	97.2687	180.235	150.947	131.721	152.65

[truncated: 20 more sheets: Fig. 3d-g, Fig. 3h, i, Fig. 3j, k, Fig. 4a, Fig. 4b-e, Fig. 4f, Fig. 4g, h, Fig. 4i, j, Fig. 4k, Fig. 5b, Fig. 5c-e, Supplementary Fig. 2, Supplementary Fig. 3, Supplementary Fig. 4a, b, Supplementary Fig. 5b, Supplementary Fig. 6, Supplementary Fig. 7a, Supplementary Fig. 7b, Supplementary Fig. 8, Supplementary Fig. 10]
